# Supplementary material for: Davidone C Induces the Death of Hepatocellular Carcinoma Cells by Promoting Apoptosis and Autophagy
Source: Molecules. 2021 Aug 28;26(17):5219. doi: 10.3390/molecules26175219 (PMC8434093; doi:10.3390/molecules26175219)
Supplement: Supplementary file 1 [file molecules-26-05219-s001.zip]

Archive with 1 entries (1 files):
- molecules-1287927-supplementary.pdf
